# Supplementary material for: Integration of Transcriptomic and Metabolomic Profiles Provides Insights into the Influence of Nitrogen on Secondary Metabolism in Fusarium sacchari
Source: Int J Mol Sci. 2023 Jun 29;24(13):10832. doi: 10.3390/ijms241310832 (PMC10341903; doi:10.3390/ijms241310832)
Supplement: Supplementary file 1 [file ijms-24-10832-s001.zip]

Archive with 1 entries (1 files):
- ijms-2367580-supplementary.pdf
